# Supplementary material for: Combination analysis of genome-wide association and transcriptome sequencing of residual feed intake in quality chickens
Source: BMC Genomics. 2016 Aug 9;17:594. doi: 10.1186/s12864-016-2861-5 (PMC4979145; doi:10.1186/s12864-016-2861-5)
Supplement: Additional file 2: Table S2. — GO mapping for genes within the 50 bp flanking regions of the significant RFI-related SNPs. (XLS 31 kb) [file 12864_2016_2861_MOESM2_ESM.xls]

## Sheet: molecular function
GO Term	Count	p-Value	q-Value	Protein	Input Symbol
GO:0005509 calcium ion binding	6	0.000458495	0.00916991	Pcdh19;Q9YGR0_CHICK;Q6V0P1_CHICK;Q9YGR3_CHICK;XP_420248;ENSGALP00000009711	PCDH19;PCDH19;PCDH19;PCDH19;PCDH19;SNED1
GO:0008270 zinc ion binding	8	0.000957043	0.00968227	FXR;XP_414432;XP_417721;XP_414428;ENSGALP00000010962;XP_418009;Q5ZHZ3_CHICK;XP_420832	NR1H4;PDZRN3;RLF;RYBP;SYTL4;TRIM33;ZDHHC18;ZFYVE28
GO:0042043 neurexin binding	1	0.00217736	0.0145157	ENSGALP00000010962	SYTL4
GO:0032266 phosphatidylinositol 3-phosphate binding	1	0.00435011	0.0189107	XP_420832	ZFYVE28
GO:0005089 Rho guanyl-nucleotide exchange factor activity	2	0.00472767	0.0189107	XP_422653;XP_425769	FARP2;LUZP1
GO:0004884 ecdysteroid hormone receptor activity	1	0.00543477	0.0197628	FXR	NR1H4
GO:0001604 urotensin II receptor activity	1	0.00651828	0.0199699	XP_425371	UTS2R
GO:0032947 protein complex scaffold	1	0.00868186	0.0203983	XP_422654	2015-09-02
GO:0005313 L-glutamate transporter activity	1	0.0108409	0.0211529	XP_425451	SLC17A8
GO:0048306 calcium-dependent protein binding	1	0.0151452	0.0237572	XP_425830	SYT6
GO:0004887 thyroid hormone receptor activity	1	0.0247636	0.0308378	FXR	NR1H4
GO:0004992 platelet activating factor receptor activity	1	0.0247636	0.0308378	XP_425371	UTS2R
GO:0003708 retinoic acid receptor activity	1	0.0258266	0.0308378	FXR	NR1H4
GO:0017137 Rab GTPase binding	1	0.0258266	0.0308378	ENSGALP00000010962	SYTL4
GO:0047485 protein N-terminus binding	1	0.038496	0.0427734	FXR	NR1H4
GO:0005496 steroid binding	1	0.0613091	0.0563171	FXR	NR1H4
GO:0005525 GTP binding	2	0.0853745	0.0646014	XP_422654;XP_414434	SEPT2;CHL1
GO:0003707 steroid hormone receptor activity	1	0.0855969	0.0646014	FXR	NR1H4
GO:0003723 RNA binding	2	0.0919487	0.0681101	HDLBP;ENSGALP00000009341	HDLBP;HDLBP
GO:0005021 vascular endothelial growth factor receptor activity	1	0.0945467	0.0687612	XP_414434	CHL1
GO:0004842 ubiquitin-protein ligase activity	1	0.10537	0.0710162	XP_414432	PDZRN3
GO:0004983 neuropeptide Y receptor activity	1	0.110248	0.0711277	XP_425371	UTS2R
GO:0003700 transcription factor activity	3	0.116612	0.0728824	FXR;Q5ZHZ3_CHICK;XP_420832	NR1H4;ZDHHC18;ZFYVE28
GO:0004222 metalloendopeptidase activity	1	0.132356	0.08145	XP_417720	ZMPSTE24
GO:0045028 purinergic nucleotide receptor activity, G-protein coupled	1	0.137091	0.0830857	XP_425371	UTS2R
GO:0004674 protein serine/threonine kinase activity	2	0.146072	0.0872072	XP_418007;XP_422656	HIPK1;PASK
GO:0005543 phospholipid binding	1	0.151147	0.0876213	ENSGALP00000010962	SYTL4
GO:0004879 ligand-dependent nuclear receptor activity	1	0.15763	0.0893962	FXR	NR1H4
GO:0005524 ATP binding	4	0.159853	0.0893962	XP_414434;XP_418007;XP_422656;Q5F3X9_CHICK	CHL1;HIPK1;PASK;SCYL2
GO:0004252 serine-type endopeptidase activity	1	0.163148	0.0893962	XP_417722	C2
GO:0005096 GTPase activator activity	1	0.165894	0.0896725	XP_420800	JAKMIP1
GO:0008083 growth factor activity	1	0.19553	0.10291	XP_420800	JAKMIP1
GO:0043565 sequence-specific DNA binding	2	0.199219	0.10349	FXR;XP_420832	NR1H4;ZFYVE28
GO:0003924 GTPase activity	1	0.216438	0.109936	XP_422654	2015-09-02
GO:0005515 protein binding	10	0.225696	0.110096	XP_422654;XP_001234003;ENSGALP00000009341;XP_418007;XP_414432;XP_422655;XP_417721;ENSGALP00000010962;XP_418009;XP_420832	SEPT2;BCAS2;HDLBP;HIPK1;PDZRN3;PPP1R7;RLF;SYTL4;TRIM33;ZFYVE28
GO:0004672 protein kinase activity	2	0.230909	0.111281	XP_418007;Q5F3X9_CHICK	HIPK1;SCYL2
GO:0004713 protein-tyrosine kinase activity	1	0.514489	0.21216	XP_418007	HIPK1
GO:0030234 enzyme regulator activity	1	0.58702	0.2396	XP_422654	2015-09-02
GO:0004871 signal transducer activity	2	0.722682	0.286211	XP_422656;XP_420247	PASK;TSPAN6
GO:0005215 transporter activity	1	0.825601	0.323765	XP_425830	SYT6
GO:0004872 receptor activity	1	0.88206	0.342547	FXR	NR1H4
GO:0046872 metal ion binding	2	0.907296	0.343985	FXR;Q5ZHZ3_CHICK	NR1H4;ZDHHC18
GO:0003677 DNA binding	1	0.922719	0.344942	FXR	NR1H4
GO:0003824 catalytic activity	1	0.999688	0.357143	XP_417722	C2
GO:0005488 binding	2	1	0.357143	XP_422653;Q5F3X9_CHICK	FARP2;SCYL2

## Sheet: Biological process
GO Term	Count	p-Value	q-Value	Protein	Input Symbol
GO:0007156 homophilic cell adhesion	5	1.91116e-06	7.64464e-05	Pcdh19;Q9YGR0_CHICK;Q6V0P1_CHICK;Q9YGR3_CHICK;XP_420248	PCDH19;PCDH19;PCDH19;PCDH19;PCDH19
GO:0002036 regulation of L-glutamate transport	1	0.00108925	0.00968227	XP_422654	2015-09-02
GO:0007175 negative regulation of epidermal growth factor receptor activity	1	0.00108925	0.00968227	XP_420832	ZFYVE28
GO:0006998 nuclear membrane organization and biogenesis	1	0.00326431	0.0186532	XP_417720	ZMPSTE24
GO:0030327 prenylated protein catabolism	1	0.00435011	0.0189107	XP_417720	ZMPSTE24
GO:0035023 regulation of Rho protein signal transduction	2	0.0060798	0.0199699	XP_422653;XP_425769	FARP2;LUZP1
GO:0016567 protein ubiquitination	2	0.00698945	0.0199699	XP_414432;XP_418009	PDZRN3;TRIM33
GO:0007340 acrosome reaction	1	0.00868186	0.0203983	XP_425830	SYT6
GO:0007155 cell adhesion	4	0.00917922	0.0203983	Pcdh19;Q9YGR0_CHICK;Q6V0P1_CHICK;XP_420246	PCDH19;PCDH19;PCDH19;SRPX2
GO:0042771 DNA damage response, signal transduction by p53 class mediator resulting in induction of apoptosis	1	0.00976193	0.0205514	XP_418007	HIPK1
GO:0008206 bile acid metabolism	1	0.0119187	0.0216703	FXR	NR1H4
GO:0015813 glutamate transport	1	0.0140708	0.0234514	XP_425451	SLC17A8
GO:0006614 SRP-dependent cotranslational protein targeting to membrane	1	0.0151452	0.0237572	XP_414434	CHL1
GO:0030514 negative regulation of BMP signaling pathway	1	0.0183615	0.0267077	XP_418009	TRIM33
GO:0006468 protein amino acid phosphorylation	4	0.0223529	0.0308316	XP_414434;XP_418007;XP_422656;Q5F3X9_CHICK	CHL1;HIPK1;PASK;SCYL2
GO:0017015 regulation of transforming growth factor beta receptor signaling pathway	1	0.0489315	0.052599	XP_418009	TRIM33
GO:0007224 smoothened signaling pathway	1	0.0582294	0.0563171	XP_418007	HIPK1
GO:0001764 neuron migration	1	0.0623335	0.0563171	XP_414434	CHL1
GO:0043123 positive regulation of I-kappaB kinase/NF-kappaB cascade	1	0.0633568	0.0563171	XP_420247	TSPAN6
GO:0008344 adult locomotory behavior	1	0.0694738	0.0599911	XP_414434	CHL1
GO:0006887 exocytosis	1	0.0704895	0.0599911	ENSGALP00000010962	SYTL4
GO:0007160 cell-matrix adhesion	1	0.0805878	0.0646014	ENSGALP00000009711	SNED1
GO:0032880 regulation of protein localization	1	0.0825946	0.0646014	XP_422654	2015-09-02
GO:0006355 regulation of transcription, DNA-dependent	4	0.107527	0.0710162	FXR;XP_422656;Q5ZHZ3_CHICK;XP_420832	NR1H4;PASK;ZDHHC18;ZFYVE28
GO:0007411 axon guidance	1	0.1083	0.0710162	XP_414434	CHL1
GO:0006935 chemotaxis	1	0.114132	0.0724646	XP_425371	UTS2R
GO:0009952 anterior/posterior pattern formation	1	0.162231	0.0893962	XP_418007	HIPK1
GO:0031175 neurite development	1	0.219871	0.109936	XP_414434	CHL1
GO:0006508 proteolysis	2	0.259709	0.122216	XP_417722;XP_417720	C2;ZMPSTE24
GO:0050890 cognition	1	0.272055	0.126537	XP_414434	CHL1
GO:0008284 positive regulation of cell proliferation	1	0.276048	0.126919	XP_418007	HIPK1
GO:0007610 behavior	1	0.317842	0.141881	XP_414434	CHL1
GO:0007049 cell cycle	1	0.387789	0.16564	XP_422654	2015-09-02
GO:0007186 G-protein coupled receptor protein signaling pathway	2	0.389254	0.16564	XP_420247;XP_425371	TSPAN6;UTS2R
GO:0006886 intracellular protein transport	1	0.399192	0.168081	ENSGALP00000010962	SYTL4
GO:0055085 transmembrane transport	1	0.494086	0.205869	XP_425451	SLC17A8
GO:0007275 development	1	0.904802	0.343985	OLFML3	OLFML3
GO:0006350 transcription	1	0.911561	0.343985	FXR	NR1H4
GO:0006810 transport	1	0.963702	0.356927	XP_425830	SYT6
GO:0007165 signal transduction	1	0.983749	0.357143	XP_422656	PASK

## Sheet: cellular component
GO Term	Count	p-Value	q-Value	Protein	Input Symbol
GO:0031901 early endosome membrane	1	0.00868186	0.0203983	XP_420832	ZFYVE28
GO:0030672 synaptic vesicle membrane	1	0.0108409	0.0211529	XP_425451	SLC17A8
GO:0031105 septin complex	1	0.0129953	0.0226005	XP_422654	2015-09-02
GO:0016605 PML body	1	0.0183615	0.0267077	XP_418007	HIPK1
GO:0016607 nuclear speck	1	0.0247636	0.0308378	XP_418007	HIPK1
GO:0019717 synaptosome	1	0.0353437	0.0403929	XP_422654	2015-09-02
GO:0005681 spliceosome complex	1	0.049969	0.052599	XP_001234003	BCAS2
GO:0030425 dendrite	1	0.0520407	0.0533751	XP_414434	CHL1
GO:0030141 secretory granule	1	0.0572007	0.0563171	ENSGALP00000010962	SYTL4
GO:0008021 synaptic vesicle	1	0.0602836	0.0563171	XP_425830	SYT6
GO:0000151 ubiquitin ligase complex	1	0.0825946	0.0646014	XP_414432	PDZRN3
GO:0019898 extrinsic to membrane	1	0.0835965	0.0646014	ENSGALP00000010962	SYTL4
GO:0005886 plasma membrane	4	0.0994149	0.0698119	XP_422654;Pcdh19;Q9YGR0_CHICK;Q6V0P1_CHICK	SEPT2;PCDH19;PCDH19;PCDH19
GO:0005813 centrosome	1	0.099482	0.0698119	XP_418007	HIPK1
GO:0045177 apical part of cell	1	0.106348	0.0710162	XP_414434	CHL1
GO:0005634 nucleus	6	0.150053	0.0876213	XP_422654;XP_425769;FXR;XP_418009;Q5ZHZ3_CHICK;XP_420832	SEPT2;LUZP1;NR1H4;TRIM33;ZDHHC18;ZFYVE28
GO:0005730 nucleolus	1	0.176791	0.0942887	XP_422654	2015-09-02
GO:0009986 cell surface	1	0.218156	0.109936	XP_422654	2015-09-02
GO:0016021 integral to membrane	5	0.22565	0.110096	Pcdh19;Q9YGR0_CHICK;Q6V0P1_CHICK;XP_420247;XP_425371	PCDH19;PCDH19;PCDH19;TSPAN6;UTS2R
GO:0016020 membrane	8	0.25885	0.122216	OLFML3;Q9YGR0_CHICK;Q6V0P1_CHICK;Q9YGR3_CHICK;XP_420248;XP_420246;XP_425830;XP_417720	OLFML3;PCDH19;PCDH19;PCDH19;PCDH19;SRPX2;SYT6;ZMPSTE24
GO:0005624 membrane fraction	1	0.300335	0.136516	XP_417720	ZMPSTE24
GO:0005829 cytosol	1	0.321592	0.141881	XP_420832	ZFYVE28
GO:0042995 cell projection	1	0.325321	0.141881	XP_422654	2015-09-02
GO:0005856 cytoskeleton	2	0.326326	0.141881	XP_422654;XP_422653	SEPT2;FARP2
GO:0005737 cytoplasm	4	0.690775	0.279101	XP_422654;HDLBP;XP_418007;XP_417720	SEPT2;HDLBP;HIPK1;ZMPSTE24
GO:0005576 extracellular region	1	0.720176	0.286211	OLFML3	OLFML3
GO:0005622 intracellular	5	0.97342	0.357143	XP_422653;XP_425769;XP_417721;XP_414428;XP_418009	FARP2;LUZP1;RLF;RYBP;TRIM33
