# Supplementary material for: Combination analysis of genome-wide association and transcriptome sequencing of residual feed intake in quality chickens
Source: BMC Genomics. 2016 Aug 9;17:594. doi: 10.1186/s12864-016-2861-5 (PMC4979145; doi:10.1186/s12864-016-2861-5)
Supplement: Additional file 4: Table S3. — Differentially expressed genes identified in RNA sequencing in divergent RFI individuals. (XLS 37 kb) [file 12864_2016_2861_MOESM4_ESM.xls]

## Sheet: difference.gene.q-value
GeneNames	high-RFI group	low-RFI group	log2(Fold_change)	p-value	q-value
MIR6705	15.3154	1.91946	-2.99621	0.000623971	0.00940912
GAL6	19.927	3.81257	-2.38588	0.000551653	0.00854479
UCHL1	18.6467	3.82624	-2.28492	0.00112723	0.0157904
GAL7	162.124	38.5653	-2.07172	1.63603e-19	9.7534e-18
LECT2	267.952	64.2012	-2.0613	5.29699e-31	4.7645e-29
GAL1	179.671	44.3422	-2.01861	8.46322e-21	5.29158e-19
CAMP	106.943	26.9378	-1.98915	8.84046e-13	3.68496e-11
GAL2	214.69	54.8248	-1.96935	8.21998e-24	5.93575e-22
PAQR7	19.1107	4.97624	-1.94125	0.0029466	0.0367573
CATHL3	205.599	53.8882	-1.93179	2.45223e-22	1.67634e-20
APOV1	18.8992	5.12464	-1.8828	0.00376773	0.0454521
SERPINF1	327.751	93.6379	-1.80743	8.47325e-32	8.04488e-30
HSP90B1	1028.15	294.045	-1.80594	7.25177e-96	1.48719e-93
ELOVL2	103.814	29.9367	-1.79401	5.02563e-11	1.8537e-09
COL18A1	80.9128	23.3709	-1.79165	6.82711e-09	2.10859e-07
AKR1D1	517.782	153.175	-1.75716	2.00357e-47	2.7763e-45
IGLL1	236.439	71.452	-1.72642	4.69159e-22	3.12387e-20
RASD1	503.714	152.381	-1.72493	4.73502e-45	5.92109e-43
LPL	85.2282	29.4949	-1.53086	1.05187e-07	2.89942e-06
LYZ	48.9383	16.9367	-1.53081	5.59469e-05	0.00105845
ST6GALNAC2	44.8442	16.6155	-1.43239	0.000241245	0.00409558
ORM1	14227.9	5414.21	-1.3939	0.000163844	0.00304857
HNF4A	56.7712	23.3338	-1.28274	0.000146535	0.00261772
PCK2	749.809	309.35	-1.27728	4.71186e-43	5.61807e-41
HYOU1	153.655	66.9282	-1.19901	3.12913e-09	9.84235e-08
PHOSPHO1	276.424	120.665	-1.19587	2.18523e-15	1.06702e-13
G0S2	45.9321	20.0508	-1.19585	0.00122746	0.0169628
TUBB	206.352	92.3239	-1.16033	2.24103e-11	8.63891e-10
PID1	60.5528	27.34	-1.14718	0.000329808	0.00543707
AGMAT	182.773	82.8161	-1.14207	5.09197e-10	1.70631e-08
HHEX	239.109	108.542	-1.13941	1.27612e-12	5.19259e-11
CKS1B	44.7828	20.3911	-1.13501	0.00220134	0.0283575
TNFSF10	714.952	329.245	-1.11869	1.13865e-33	1.12266e-31
HSPA5	584.954	271.111	-1.10944	1.67557e-27	1.36359e-25
FGA	24296.7	11417.9	-1.08946	1.88239e-19	1.49396e-17
NR0B2	121.499	57.2586	-1.08538	1.14762e-06	2.78856e-05
CRELD2	65.4971	30.8901	-1.08429	0.000358907	0.00578652
DERL3	103.21	48.7505	-1.08209	7.73578e-06	0.00016389
MT4	5544.58	2637.21	-1.07206	6.75571e-233	4.32957e-230
AR	51.4016	25.2629	-1.02479	0.00253558	0.032178
MED9	102.13	50.7774	-1.00815	2.68392e-05	0.000535427
BG2	50.5865	25.1633	-1.00743	0.00314472	0.0387572
NFKBIA	134.176	269.481	1.00606	1.1109e-11	4.34777e-10
PALMD	182.742	367.101	1.00637	2.21357e-15	1.07066e-13
OASL	211.564	432.16	1.03047	1.74806e-18	9.84866e-17
HPGD	116.086	237.688	1.03388	6.88479e-11	2.4858e-09
ATP6AP1	36.7778	75.9436	1.04609	0.000197048	0.00340157
ACLY	253.486	525.014	1.05045	8.96699e-23	6.38524e-21
PNRC2	132.42	274.99	1.05425	1.00608e-12	4.15982e-11
NCOA4	109.188	228.259	1.06386	5.99069e-11	2.19388e-09
GPR34	21.5217	45.3309	1.0747	0.00327883	0.0402166
HIST1H2A4L3	24.8176	52.3687	1.07734	0.00154206	0.0206427
BCL2A1	21.2075	45.0226	1.08607	0.00312152	0.038564
LBFABP	4211.56	8972.8	1.0912	2.48456e-13	5.38884e-11
MCL1	182.412	394.541	1.11297	4.4478e-19	2.56223e-17
CTSD	283.032	624.797	1.14242	1.84037e-30	1.62682e-28
ACAT2	417.342	922.195	1.14384	3.07982e-44	3.75958e-42
MGP	95.2825	210.611	1.1443	2.59136e-11	9.8414e-10
CDCA9	26.0237	57.7614	1.15028	0.000453987	0.00709631
MAL2	75.5771	169.931	1.16893	1.1113e-09	3.5389e-08
GLCCI1	40.8901	93.6811	1.19601	4.08951e-06	9.07658e-05
LOC427708	118.524	276.681	1.22304	7.70979e-16	3.95281e-14
RNASET2	20.7156	48.4602	1.22608	0.000727399	0.0106859
PLAU	17.0638	40.1125	1.23311	0.00201416	0.0262763
THRSP	443.02	1050.21	1.24524	4.06313e-57	6.5099e-55
HSP25	51.7582	122.832	1.24682	5.00136e-08	1.44056e-06
TTR	1573.01	3759.98	1.2572	8.20882e-203	4.20866e-200
CIDEC	147.133	355.047	1.27089	5.04177e-21	3.23115e-19
BTG1	424.84	1033.28	1.28223	8.9596e-59	1.4818e-56
COL3A1	65.1594	160.417	1.29978	1.23221e-10	4.35692e-09
FETUB	249.554	619.703	1.31222	3.38118e-37	3.61152e-35
CTSO	26.2282	65.4685	1.31968	3.18733e-05	0.000630943
PTGDS	82.4889	209.214	1.34271	4.84739e-14	2.16109e-12
B3GNT2	15.2369	39.2604	1.36551	0.000943758	0.0134407
TNNC1	30.1121	77.915	1.37156	2.95067e-06	6.63512e-05
INSIG1	399.164	1054.7	1.40178	1.7297e-68	3.16721e-66
PLIN1	12.1595	32.2442	1.40696	0.00217147	0.0280431
PER2	26.8363	74.2233	1.46769	1.57452e-06	3.70301e-05
PTDSS1	23.7036	65.7285	1.47141	5.98332e-06	0.000130538
GJB1	1008.17	2847.16	1.49778	1.65904e-200	7.08824e-198
HMGCL	4463.59	12628	1.50035	3.86677e-39	9.45487e-37
HIST1H110	26.2433	75.6343	1.52709	5.98597e-07	1.48261e-05
ABHD17B	11.8068	34.4572	1.54519	0.00067768	0.0100709
ISG12-2	846.984	2475.82	1.5475	4.26231e-183	1.68099e-180
CAV1	9.22882	27.2913	1.56422	0.00227552	0.0290214
PPAT	255.854	770.491	1.59046	1.48891e-60	2.54455e-58
GAL10	1342.31	4077.75	1.60306	3.68289e-55	9.33467e-54
UBE2W	24.0724	73.8774	1.61776	2.67486e-07	6.96143e-06
MX1	29.1613	90.3376	1.63127	1.04312e-08	3.14592e-07
RHOBTB1	59.0619	184.533	1.64358	1.95699e-16	1.02382e-14
PAICS	415.449	1313.04	1.66016	2.95367e-108	6.58411e-106
SPP2	475.646	1540.01	1.69498	2.27335e-130	6.85614e-128
IL18	9.52117	31.2094	1.71277	0.000496253	0.0077334
UGP2	254.468	853.597	1.74607	3.93734e-76	7.47657e-74
ANGPTL3	36.475	125.69	1.78489	6.31445e-13	2.67555e-11
CACNA1D	5.40981	19.2746	1.83305	0.00411878	0.0493387
CREM	13.4109	49.5205	1.88462	2.78657e-06	6.32158e-05
DIO3	40.0757	150.877	1.91257	1.44715e-16	7.64903e-15
GAL13	8.62451	34.1811	1.98668	5.52692e-05	0.0010495
OC3	4.34907	17.5936	2.01627	0.00349016	0.0426049
CHAC1	22.2432	90.1676	2.01924	3.61796e-11	1.35396e-09
LUM	10.7342	45.1415	2.07224	1.91404e-06	4.44039e-05
SIK1	21.8278	92.9765	2.0907	6.25991e-12	2.46881e-10
MIR6683	3.81184	16.9408	2.15195	0.00280708	0.0352743
CYP2H1	310.842	1393.04	2.16398	6.73014e-163	2.30036e-160
CHIA	222.981	1030.42	2.20824	4.91862e-124	1.26089e-121
CYP2C18	258.393	1299.93	2.3308	2.10996e-166	7.72696e-164
EREG	2.28489	13.5444	2.5675	0.00301132	0.0372923
MIR221	4.99168	30.2437	2.59904	8.08196e-06	0.000170519
THRSPB	8.65678	64.8811	2.9059	4.19191e-12	1.66604e-10
MAOA	30.2955	245.324	3.01751	7.02478e-43	8.18547e-41
LEAP2	3.82479	60.3199	3.97918	2.99445e-14	1.34671e-12
MIR122-1	0	8.70378	4.12164	0.00353596	0.0430614
PCK1	13.9574	547.355	5.29338	6.53671e-130	1.86187e-127
LOC395159	0	10.875	5.80657	0.000602438	0.00916528
CCKAR	0	13.7952	6.05759	0.00011374	0.00209013
