# Supplementary material for: Combination analysis of genome-wide association and transcriptome sequencing of residual feed intake in quality chickens
Source: BMC Genomics. 2016 Aug 9;17:594. doi: 10.1186/s12864-016-2861-5 (PMC4979145; doi:10.1186/s12864-016-2861-5)
Supplement: Additional file 5: Table S4. — Networks constructed using the differentially expressed genes predicted by IPA. (XLS 1284 kb) [file 12864_2016_2861_MOESM5_ESM.xls]

## Sheet: molecules in network
ID	Molecules in Network	Score	Focus Molecul	Top Diseases and Functions
1	↑ANGPTL3, ↑B3GNT2, ↑BCL2A1, ↓CAMP, ↓COL18A1, ↑COL3A1, collagen, ↑CREM, Csf, ↓DERL3	49	23	Cellular Growth and Proliferation, Cancer, Organismal Injury and Abnoemlities
	↑EREG, ERK1/2, ↓FGA, ↓GOS2, ↑GJB1, Growth hormone, HDL, HDL-cholesterol, ↓HSP90B1, ↓HYOU1
	IgG1, ↓IGLL1/IGLL5, ↑IT18, LDL, ↓LPL, LRP,↓LYZ, ↑MCL1, Nr1h, ↓ORM1, PI3K(family), ↓RASD1
	↓SERPINF1, ↑TTR, VLDL-cholesterol
2	↑ABHD17B, ADRB2, ↓AGMAT, ↑ATP6AP1, ↑CHAC1, cholesterol, ↓CERLD2, CXCL12, ↑CYP2C18, ELAVL1	42	20	Cellular Movement, hematological System Development and Function, Hematopoiesis
	FAM216A, GDAP2, ↑HMGCL, ↓HNF4A, ↑LEAP2, ↓LECT2, LHX1, ↑MAL2, ↓MED9, MTRF1L, ORMDL2, ↑PALMD
	prostaglandin E2, ↑PTDSS1, ↑RHOBTB1, ↑RNASET2, SLC35D1, SLC7A60S, SNX11, ↑SPP2, ↓ST6GALNAC2
	TMUB2, ↓TUBB, UBC, ↑UBE2W
3	↑ACAT2, ↑ACLY, Akt, Alpha catenin, Ap1,↑BTG1, Cg, Collagen tyoe IV, Collagen(s)	29	15	Cancer, Organismal Injury and Abnoemlities, Gastrointestinal Disease
	Creb, ↑DIO3, ↓ELOVL2, Fibrnogen, Hnf3,↑HPGD, Hsp27, ↑LUM, MAP2K1/2, Mek, ↑mir-221, Mmp
	NFkB(family), ↓NROB2, ↑PAICS, pdgf(complex), PDGF BB, ↑PER2, ↓PID1, ↑PLAU
	pp1 protein complex group, ↑PPAT, ↑PIGDS, Smad2/3, Tgf beta
4	C/ebp, ↑CIDEC, ↓HHEX, HMG CoAsynthase, HNF4α dimer, HSP, IFN Beta, Ifn gamma, IFN type1, Ifnar	24	13	Connective Tissue Disorders, Metabolic DISEASE,Connective Tissue Development a Function
	Ikb, IL1, IL12(complex), IL12(family), ↑INSIG1, ↑LOC102724428/SIK1, ↑MGP, N-cor, ↑NCOA4
	NFkB(complex), ↑OASL, ↑PCK1, ↓PCK2, PEPC, ↑PLIN1, Pro-inflammatory Cytokine, Rar
	RNA polymeraseⅡ, Rxr, STAT5a/b, T3-TR-RXR, ↑THRSP, Tlr, ↓TNFSF10, ↑UGP2
5	26s Proteasome, ANRB, ↓AKR1D1, AMPK, ↓AR, BCR(complex), calpain, ↓CKS1B, ↑CTSD, ↑CTSO	19	11	Cell Death and Survival, Cancer,Gastrointestinal Disease
	Cyclin A, cytochrome C, cytochrome-c oxidase, ERK, ↑FETUB, ↑GLCCT1, HISTONE, Hsp70, HSP90, ↓HSPA5
	Ige, IgG, Igm, Immunogloobulin, Interferon alpha, ↑MAOA, ↑MX1, ↑NFKEIA, p85(pik3r), Sos
	SRC(Family), TCR, TSH, Ubiquitin
6	ADCY, ↑CACNA1D, Calmodulin, ↑CAV1, ↑CCKAR, CD3, chemokine, ↑CHIA, Ck2, estrogen receptor	17	10	Cardiac Congestive Cardic Failure, Cardiovascular Disease, Heart Failure
	Focal adhesion kinase, FSH, ↑GPR34, Gsk3, Histone h4, Insulin, Intergrin, Jnk
	LDL-cholesterol, Lh, Mapk, P38MAPK, ↓PAQR7, ↓PHOSPHO1, PI3K(complex), Pka, Pkc(s), ↑PNRC2
	Proinsulin, Ras, Tnf(family), ↑TNNC1, ↓UCHL1, Vegf

## Sheet: Network1
Relationships among differentially expressed genes in gene network 1

## Sheet: Network2
Relationships among differentially expressed genes in gene network 2

## Sheet: Network3
Relationships among differentially expressed genes in gene network 3

## Sheet: Network4
Relationships among differentially expressed genes in gene network 4

## Sheet: Network5
Relationships among differentially expressed genes in gene network 5
